# Supplementary material for: Green tea consumption rapidly enhances cognitive performance and flow state during mental tasks in healthy young adults
Source: PLoS One. 2025 Jul 10;20(7):e0328394. doi: 10.1371/journal.pone.0328394 (PMC12244585; doi:10.1371/journal.pone.0328394)
Supplement: S2 Table — (XLSX) [file pone.0328394.s002.xlsx]

## Sheet: S2
S2 Table. Summary of task performance (mean, SD, n, and range) for MATH.
		NONE	WATER	TEA
Correct Rate	Mean	59.05	59.82	61.32
	SD	5.29	4.11	3.43
	n	22	22	22
	Range	49.0-67.0	52.0-65.0	52.0-66.0
Reaction Time	Mean	1169.07	1080.7	942.77
	SD	474.71	368.02	299.31
	n	22	22	22
	Range	529-2192	630-1863	560-1850
Number of Response	Mean	85.96	87.23	89.17
	SD	8.84	8.62	8.88
	n	22	22	22
	Range	64.8-97.0	62.5-98.5	64.6-98.5
Mean Level	Mean	4.63	4.69	4.72
	SD	0.23	0.19	0.23
	n	22	22	22
	Range	4.1-4.9	4.1-4.9	3.8-4.9
Notes: SD: standard deviation; number of valid data; Range: minimum and maximum values.; MATH: mental arithmetic task.
