# Supplementary material for: Green tea consumption rapidly enhances cognitive performance and flow state during mental tasks in healthy young adults
Source: PLoS One. 2025 Jul 10;20(7):e0328394. doi: 10.1371/journal.pone.0328394 (PMC12244585; doi:10.1371/journal.pone.0328394)
Supplement: S3 Table — (XLSX) [file pone.0328394.s003.xlsx]

## Sheet: S3
S3 Table. Summary of task performance (mean, SD, n, and range) for SDS.
		NONE	WATER	TEA
Correct Rate	Mean	96.25	95.64	96.23
	SD	3.07	3.31	2.49
	n	22	22	22
	Range	90.0-100.0	85.7-100.0	91.1-100.0
Reaction Time	Mean	5116.2	5145.71	4926.66
	SD	1046.77	969.48	767.96
	n	22	22	22
	Range	3596-7496	3616-6877	3736-6914
Number of Total Click	Mean	51.36	50.86	53.45
	SD	10.36	13.16	8.7
	n	22	22	22
	Range	35.0-75.0	28.0-76.0	37.0-69.0
Correct Reaction Time	Mean	5271.7	5367.5	5108.05
	SD	1028.27	1039.9	805.29
	n	22	22	22
	Range	3806-7496	3665-7236	4028-7099
Notes: SD: standard deviation; number of valid data; Range: minimum and maximum values.; SDS: sequence digit search task.
