# Supplementary material for: Green tea consumption rapidly enhances cognitive performance and flow state during mental tasks in healthy young adults
Source: PLoS One. 2025 Jul 10;20(7):e0328394. doi: 10.1371/journal.pone.0328394 (PMC12244585; doi:10.1371/journal.pone.0328394)
Supplement: S4 Table — (XLSX) [file pone.0328394.s004.xlsx]

## Sheet: S4
S4 Table. Summary of SFF scores (mean, SD, n, and range) for each condition.
		NONE		WATER		TEA
		PRE	POST	PRE	POST	PRE	POST
Drowsiness	Mean	7.23	9.86	8.59	10.14	9.5	8.27
	SD	2.52	4.48	4.19	5.02	4.9	3.64
	N	22	22	22	22	22	22
	Range	5.0-16.0	5.0-20.0	5.0-21.0	5.0-22.0	5.0-23.0	5.0-16.0
Instability	Mean	5.91	6.27	5.77	6	5.82	5.82
	SD	1.19	1.91	1.27	1.57	1.14	1.18
	N	22	22	22	22	22	22
	Range	5.0-9.0	5.0-13.0	5.0-9.0	5.0-10.0	5.0-8.0	5.0-8.0
Uneasiness	Mean	6.36	7.14	7.05	7.55	6.77	7.27
	SD	1.71	2.19	2.57	2.65	2.76	2.66
	N	22	22	22	22	22	22
	Range	5.0-10.0	5.0-13.0	5.0-16.0	5.0-16.0	5.0-16.0	5.0-15.0
Local pain or Dullness	Mean	5.77	7.41	6.59	7.23	7.05	7.91
	SD	1.15	2.46	1.87	2.2	1.99	2.39
	N	22	22	22	22	22	22
	Range	5.0-9.0	5.0-13.0	5.0-12.0	5.0-13.0	5.0-10.0	5.0-12.0
Eyestrains	Mean	6.86	9	7.68	8.18	7.68	7.5
	SD	2.4	3.85	3.14	3.19	3.39	3.28
	N	22	22	22	22	22	22
	Range	5.0-12.0	5.0-20.0	5.0-15.0	5.0-15.0	5.0-16.0	5.0-17.0
Notes: SD: standard deviation; number of valid data; Range: minimum and maximum values.; PRE/POST: before/after each condition.
