# Supplementary material for: Green tea consumption rapidly enhances cognitive performance and flow state during mental tasks in healthy young adults
Source: PLoS One. 2025 Jul 10;20(7):e0328394. doi: 10.1371/journal.pone.0328394 (PMC12244585; doi:10.1371/journal.pone.0328394)
Supplement: S5 Table — (XLSX) [file pone.0328394.s005.xlsx]

## Sheet: S5
S5 Table. Summary of NASA-TLX scores (mean, SD, n, and range) for each task.
		MATH			SDS
		NONE	WATER	TEA	NONE	WATER	TEA
MD	Mean	56.1	61.5	63.1	61.8	60.2	63.6
	SD	20.2	19.1	19.7	20.1	21.9	18.6
	n	21	21	21	21	21	21
	Range	17-80	10-81	17-93	11-87	16-100	16-92
PD	Mean	23.9	31.9	30.9	34.5	32.6	31.2
	SD	17	19.1	19.5	20.7	18.7	18.6
	n	21	21	21	21	21	21
	Range	0-60	0-63	0-66	0-75	0-67	0-60
TD	Mean	62	56.2	53.7	66	58.7	62.5
	SD	22.8	24.5	22.9	17	18.4	22.2
	n	21	21	21	21	21	21
	Range	17-88	8-87	15-91	25-91	22-90	22-92
EF	Mean	65.2	63.1	60.2	63.8	65.2	61.1
	SD	18.8	18.5	18.8	14.7	14.6	16.6
	n	21	21	21	21	21	21
	Range	20-90	21-85	13-87	28-89	18-92	20-90
OP	Mean	44.8	50.8	47.1	45.8	41	44.8
	SD	17.9	21.8	23	21.7	19.2	20.9
	n	21	21	21	21	21	21
	Range	11-85	12-89	8-90	12-80	9-83	0-85
FR	Mean	43.5	53.1	43.6	47	42.8	41
	SD	21.7	17.6	15.8	18.7	13.4	15.2
	n	21	21	21	21	21	21
	Range	2-75	13-83	13-63	19-78	17-67	10-59
OA	Mean	52.4	57.6	51.9	52.6	52.5	51.6
	SD	17.6	17.5	18.5	17.1	15.3	16.9
	n	21	21	21	21	21	21
	Range	18-85	10-80	15-83	22-80	28-82	20-72
RTLX	Mean	49.3	52.8	49.8	53.2	50.1	50.7
	SD	11.1	12.3	10.4	8.8	9.3	9.2
	n	21	21	21	21	21	21
	Range	24-64	23-71	26-66	35-64	33-67	29-64
AWWL	Mean	58.2	60.5	57.9	61.4	58.1	59.2
	SD	12.4	12.1	11.3	9.5	10.6	10.7
	n	21	21	21	21	21	21
	Range	28-73	31-77	34-77	40-78	42-80	39-78
Notes: SD: standard deviation: number of valid data, Range: minimum and maximum values; NASA-TLX: NASA task load index;
MD: mental demand; PD: physical demand; TD: temporal demand; OP: own performance; EF: effort; FR: frustration; OA: overall workload;
RTLX: mean of subscales; AWWL: adaptive weighted workload; MATH: mental arithmetic task; SDS: sequence digit search task.
