# Supplementary material for: Green tea consumption rapidly enhances cognitive performance and flow state during mental tasks in healthy young adults
Source: PLoS One. 2025 Jul 10;20(7):e0328394. doi: 10.1371/journal.pone.0328394 (PMC12244585; doi:10.1371/journal.pone.0328394)
Supplement: S6 Table — (XLSX) [file pone.0328394.s006.xlsx]

## Sheet: S6
S6 Table. Summary of the FEC and DJR scores (mean, SD, n, and range) for each task.
		MATH			SDS
		NONE	WATER	TEA	NONE	WATER	TEA
FLOW	Mean	4.82	4.78	4.98	4.97	5.16	5.46
	SD	1.22	1.25	1.41	1.05	1.04	0.89
	n	22	22	22	21	21	21
	Range	2.6-7.0	2.5-6.8	2.1-6.9	2.8-7.0	3.0-6.9	3.9-7.0
Confidence	Mean	4.67	4.63	4.82	4.67	4.85	5.14
	SD	1.35	1.34	1.49	1.19	1.16	0.96
	n	22	22	22	21	21	21
	Range	2.0-7.0	2.0-6.8	1.8-6.8	2.8-7.0	2.3-7.0	3.5-7.0
Experience	Mean	4.69	4.69	4.85	4.99	5.2	5.61
	SD	1.43	1.52	1.54	1.28	1.35	1.12
	n	22	22	22	21	21	21
	Range	2.0-7.0	1.8-6.8	1.8-7.0	2.3-7.0	3.0-7.0	3.0-7.0
Challenge	Mean	5.36	5.27	5.55	5.55	5.69	5.81
	SD	1.35	1.46	1.33	1.13	1.02	0.91
	n	22	22	22	21	21	21
	Range	2.0-7.0	2.0-7.0	2.5-7.0	3.0-7.0	3.0-7.0	3.5-7.0
DJR	Mean	43.91	48.36	42.05	40.41	39.45	26.73
	SD	29.04	23.53	22.29	23.37	26.26	15.58
	n	22	22	22	22	22	22
	Range	5.0-100.0	12.0-100.0	7.0-85.0	8.0-92.0	2.0-100.0	1.0-53.0
Notes: SD: standard deviation: number of valid data, Range: minimum and maximum values; FEC: flow experience checklist;
DJR: duration judgement ratio; MATH: mental arithmetic task; SDS: sequence digit search task.
